# Supplementary material for: Evaluation of Modulatory Activities of Lactobacillus crispatus Strains in the Context of the Vaginal Microbiota
Source: Microbiol Spectr. 2022 Mar 10;10(2):e02733-21. doi: 10.1128/spectrum.02733-21 (PMC9045136; doi:10.1128/spectrum.02733-21)
Supplement: SUPPLEMENTAL FILE 2 — Supplemental material. Download SPECTRUM02733-21_Supp_2_seq7.xlsx, PDF file, 0.1 MB [file spectrum02733-21_supp_2_seq7.xlsx]

## Sheet: Table S1
Table S1. List of SRA used for evaluation of microbial biodiversity in the vaginal environment.
SRA ID	CST from literature
SRR1804000	CST II
SRR1804716	CST II
SRR2241374	CST II
SRR1804485	CST II
SRR059472	CST II
SRR059473	CST II
SRR1804973	CST II
SRR061175	CST II
SRR059392	CST II
SRR059393	CST II
SRR062057	CST II
SRR061155	CST II
SRR061248	CST II
SRR061260	CST II
SRR062100	CST II
SRR063749	CST II
SRR1804486	CST II
SRR1804974	CST II
SRR1805044	CST II
SRR514217	CST II
SRR1804764	CST III
SRR1804941	CST III
SRR059986	CST III
SRR059987	CST III
SRR061274	CST III
SRR061275	CST III
SRR1804218	CST III
SRR1804878	CST III
SRR060034	CST III
SRR1804104	CST III
SRR1565461	CST III
SRR2241592	CST III
SRR1564359	CST III
SRR062542	CST III
SRR061247	CST III
SRR1804628	CST III
SRR1804686	CST III
SRR513811	CST III
SRR514227	CST III
SRR060153	CST III
SRR10258558	CST V
SRR060412	CST V
SRR060413	CST V
SRR062434	CST V
SRR062483	CST V
SRR2175824	CST V
SRR061189	CST V
SRR062531	CST V
SRR059452	CST V
SRR059453	CST V
SRR059516	CST V
SRR059517	CST V
SRR061196	CST V
SRR061246	CST V
SRR062287	CST V
SRR062288	CST V
SRR1804147	CST V
SRR1804369	CST V
SRR513792	CST V
ERR4233044	CST V
SRR531566	CST I
SRR545542	CST I
SRR513785	CST I
SRR540877	CST I
SRR540886	CST I
SRR531535	CST I
SRR532799	CST I
SRR531373	CST I
SRR639511	CST I
SRR531537	CST I
SRR640531	CST I
SRR531533	CST I
SRR537745	CST I
SRR638794	CST I
SRR638891	CST I
SRR545521	CST I
SRR640315	CST I
SRR537923	CST I
SRR540869	CST I
SRR650085	CST I

## Sheet: Table S2
Table S2. Statistical analysis of genes associates to bacteriocin production potentially involved in antimicrobial activity.
Strain	LCB	Definition	identity	aln-len	mismatch	gap-openings	q.start	q.end	s.start	s.end	log(e-value)	bit-score				Isolation_Source	Probiotic	Human	Human	Human	Human	Human	Human	Human	Human	Chicken	Chicken	Chicken	Chicken	Chicken	Chicken	Chicken
LB56	LCB_1	Class III Enterolysin A Lactobacillus acidophilus	59.5	158	60	3	56	212	52	206	-51.1	191.4	Strain	Sig. (2-tailed)			M247/LB60	PRL2021	LB56	LB57	LB58	LB59	LB61	LB62	LB63	LB64	LB65	LB66	LB67	LB68	LB69	LB70
	LCB_2	Class III Bacteriocin helveticin J Lactobacillus acidophilusNCFM	90.6	255	24	0	1	255	1	255	-139.4	485.3	ID_Strain	LCB 3	LCB 4	LCB 5	Average (mm)
	LCB_3	Locus 6 genes con bacteriociin Class II, trasporter, immunity etc https://www.ebi.ac.uk/interpro/entry/pfam/PF10439/	100	64	0	0	1	64	1	64	-32.3	137.9	Enterococcus faecalis ATCC19433	0.716	0.291	0.192	13	13	19	12	14	13	10	0	20	15	20	10	11	13	16	18
	LCB_3	Locus 6 genes con bacteriociin Class II, trasporter, immunity etc https://www.ebi.ac.uk/interpro/entry/pfam/PF10439/	100	83	0	0	1	83	1	83	-41.6	168.7	Escherichia coli	0.616	0.003	0.102	10	10	12	0	10	0	11	0	9	9	12	9	11	0	12	13
	LCB_3	Locus 6 genes con bacteriociin Class II, trasporter, immunity etc https://www.ebi.ac.uk/interpro/entry/pfam/PF10439/	100	65	0	0	1	65	1	65	-31.4	134.8	K. pneumoniae ATCC 13883	0.293	0.252	0.448	10	19	10	0	0	10	10	0	0	0	0	10	0	0	11	11
	LCB_3	Locus 6 genes con bacteriociin Class II, trasporter, immunity etc https://www.ebi.ac.uk/interpro/entry/pfam/PF10439/	100	434	0	0	1	434	1	434	-247.3	855.1	P. aeruginosa ATCC 27853	0.391	0.725	0.501	12	12	10	10	10	7	10	0	6	13	0	0	0	0	17	0
	LCB_3	Locus 6 genes con bacteriociin Class II, trasporter, immunity etc https://www.ebi.ac.uk/interpro/entry/pfam/PF10439/	100	198	0	0	1	198	1	198	-110.6	399.4	S. agalactiae ATCC 13813	0.022	0.249	0.52	12	13	0	11	12	10	11	0	9	11	12	13	19	11	24	0
	LCB_3	Locus 6 genes con bacteriociin Class II, trasporter, immunity etc https://www.ebi.ac.uk/interpro/entry/pfam/PF10439/	99.5	218	1	0	10	227	503	720	-118.4	425.6	S. aureus ATCC43300	0.86	0.813	0.267	12	12	12	11	0	0	0	0	19	16	14	0	9	0	13	14
LB57	LCB_4	Class III Helveticin Lactobacillus helveticus	48.7	187	77	5	3	172	6	190	-50.8	165.2	S. epidermidis ATCC 35984	0.037	0.671	0.027	19	12	12	17	23	19	20	10	8	0	0	20	0	13	10	10
	LCB_1	Class III Enterolysin A Lactobacillus acidophilus	59.5	158	60	3	56	212	52	206	-51.1	191.4	Gardnerella vaginalis LMG07832	0.001	0.207	0.044	0	0	0	0	0	0	0	0	0	12	12	0	12	0	12	0
	LCB_1	Class III Enterolysin A Lactobacillus acidophilus	70.6	211	58	2	1	207	1	211	-87.3	311.6	Mobiluncus curtisii LMG07856	0.628	0.154	0.996	0	10	0	13	0	15	0	0	10	0	0	14	13	0	12	0
	LCB_2	Class III Bacteriocin helveticin J Lactobacillus acidophilusNCFM	88.6	255	29	0	1	255	1	255	-136.7	476.1				LCBs	Loci
	LCB_5	class IIa bacteriocin family , tipica di food LAB contro listeria https://www.ebi.ac.uk/interpro/entry/prosite/PS60030/	43.6	39	22	0	30	68	33	71	-6.9	43.5				LCB 1	2	1	1	2	2	2	2	2	2	2	2	2	2	2	2	2
	LCB_3	Locus 6 genes con bacteriociin Class II, trasporter, immunity etc https://www.ebi.ac.uk/interpro/entry/pfam/PF10439/	100	64	0	0	1	64	1	64	-32.3	137.9				LCB 2	1	1	1	2	1	1	1	1	1	2	1	1	2	1	1	1
	LCB_3	Locus 6 genes con bacteriociin Class II, trasporter, immunity etc https://www.ebi.ac.uk/interpro/entry/pfam/PF10439/	100	83	0	0	1	83	1	83	-41.6	168.7				LCB 3	6	6	6	6	6	6	5	6	6	0	0	0	0	0	0	6
	LCB_3	Locus 6 genes con bacteriociin Class II, trasporter, immunity etc https://www.ebi.ac.uk/interpro/entry/pfam/PF10439/	100	65	0	0	1	65	1	65	-31.4	134.8				LCB 4	0	0	0	1	0	1	0	1	1	0	0	0	0	0	0	0
	LCB_3	Locus 6 genes con bacteriociin Class II, trasporter, immunity etc https://www.ebi.ac.uk/interpro/entry/pfam/PF10439/	100	434	0	0	1	434	1	434	-247.3	855.1				LCB 5	1	0	0	1	1	1	1	1	1	0	0	0	0	0	0	0
	LCB_3	Locus 6 genes con bacteriociin Class II, trasporter, immunity etc https://www.ebi.ac.uk/interpro/entry/pfam/PF10439/	100	198	0	0	1	198	1	198	-110.6	399.4				LCB 6	1	1	0	1	1	0	1	1	1	1	1	1	1	1	1	1
	LCB_3	Locus 6 genes con bacteriociin Class II, trasporter, immunity etc https://www.ebi.ac.uk/interpro/entry/pfam/PF10439/	100	227	0	0	1	227	1	227	-124.5	445.7				LCB 7	0	0	0	0	0	0	0	0	0	0	0	0	0	0	0	1
	LCB_6	Class III Helveticin-J Lactobacillus helveticus	57.2	332	113	10	3	310	6	332	-99.9	354				LCB 8	0	0	0	0	0	0	0	0	0	0	0	0	0	0	0	1
	LCB_2	Class III Bacteriocin helveticin J Lactobacillus acidophilusNCFM	45.6	136	68	3	77	208	69	202	-33.1	118.6				Total	11	9	8	13	11	11	10	12	12	5	4	4	5	4	4	12
LB58	LCB_6	Class III Helveticin-J Lactobacillus helveticus	57.2	332	113	10	3	310	6	332	-99.9	354
	LCB_1	Class III Enterolysin A Lactobacillus acidophilus	59.5	158	60	3	56	212	52	206	-51.1	191.4
	LCB_2	Class III Bacteriocin helveticin J Lactobacillus acidophilusNCFM	88.6	255	29	0	1	255	1	255	-136.7	476.1
	LCB_1	Class III Enterolysin A Lactobacillus acidophilus	70.6	211	58	2	1	207	1	211	-87.3	311.6
	LCB_5	class IIa bacteriocin family , tipica di food LAB contro listeria https://www.ebi.ac.uk/interpro/entry/prosite/PS60030/	-	-	-	-	-	-	-	-	-	-
	LCB_3	Locus 6 genes con bacteriociin Class II, trasporter, immunity etc https://www.ebi.ac.uk/interpro/entry/pfam/PF10439/	100	64	0	0	1	64	1	64	-32.3	137.9
	LCB_3	Locus 6 genes con bacteriociin Class II, trasporter, immunity etc https://www.ebi.ac.uk/interpro/entry/pfam/PF10439/	100	83	0	0	1	83	1	83	-41.6	168.7
	LCB_3	Locus 6 genes con bacteriociin Class II, trasporter, immunity etc https://www.ebi.ac.uk/interpro/entry/pfam/PF10439/	100	65	0	0	1	65	1	65	-31.4	134.8
	LCB_3	Locus 6 genes con bacteriociin Class II, trasporter, immunity etc https://www.ebi.ac.uk/interpro/entry/pfam/PF10439/	100	434	0	0	1	434	1	434	-247.3	855.1
	LCB_3	Locus 6 genes con bacteriociin Class II, trasporter, immunity etc https://www.ebi.ac.uk/interpro/entry/pfam/PF10439/	100	198	0	0	1	198	1	198	-110.6	399.4
	LCB_3	Locus 6 genes con bacteriociin Class II, trasporter, immunity etc https://www.ebi.ac.uk/interpro/entry/pfam/PF10439/	100	227	0	0	1	227	1	227	-124.5	445.7
LB59	LCB_4	Class III Helveticin Lactobacillus helveticus	54.1	242	86	7	3	223	6	243	-66.6	243
	LCB_1	Class III Enterolysin A Lactobacillus acidophilus	59.5	158	60	3	56	212	52	206	-51.1	191.4
	LCB_1	Class III Enterolysin A Lactobacillus acidophilus	70.6	211	58	2	1	207	1	211	-87.3	311.6
	LCB_2	Class III Bacteriocin helveticin J Lactobacillus acidophilusNCFM	88.2	255	30	0	1	255	1	255	-135.7	473
	LCB_5	class IIa bacteriocin family , tipica di food LAB contro listeria https://www.ebi.ac.uk/interpro/entry/prosite/PS60030/	-	-	-	-	-	-	-	-	-	-
	LCB_3	Locus 6 genes con bacteriociin Class II, trasporter, immunity etc https://www.ebi.ac.uk/interpro/entry/pfam/PF10439/	100	64	0	0	1	64	1	64	-32.3	137.9
	LCB_3	Locus 6 genes con bacteriociin Class II, trasporter, immunity etc https://www.ebi.ac.uk/interpro/entry/pfam/PF10439/	100	83	0	0	1	83	1	83	-41.6	168.7
	LCB_3	Locus 6 genes con bacteriociin Class II, trasporter, immunity etc https://www.ebi.ac.uk/interpro/entry/pfam/PF10439/	100	65	0	0	1	65	1	65	-31.4	134.8
	LCB_3	Locus 6 genes con bacteriociin Class II, trasporter, immunity etc https://www.ebi.ac.uk/interpro/entry/pfam/PF10439/	100	434	0	0	1	434	1	434	-247.3	855.1
	LCB_3	Locus 6 genes con bacteriociin Class II, trasporter, immunity etc https://www.ebi.ac.uk/interpro/entry/pfam/PF10439/	100	198	0	0	1	198	1	198	-110.6	399.4
	LCB_3	Locus 6 genes con bacteriociin Class II, trasporter, immunity etc https://www.ebi.ac.uk/interpro/entry/pfam/PF10439/	100	227	0	0	1	227	1	227	-124.5	445.7
LB60	LCB_1	Class III Enterolysin A Lactobacillus acidophilus	59.5	158	60	3	56	212	52	206	-51.1	191.4
	LCB_1	Class III Enterolysin A Lactobacillus acidophilus	68.7	211	56	3	1	201	1	211	-83.4	298.5
	LCB_2	Class III Bacteriocin helveticin J Lactobacillus acidophilusNCFM	90.6	255	24	0	1	255	1	255	-139.4	485.3
	LCB_5	class IIa bacteriocin family , tipica di food LAB contro listeria https://www.ebi.ac.uk/interpro/entry/prosite/PS60030/	-	-	-	-	-	-	-	-	-	-
	LCB_3	Locus 6 genes con bacteriociin Class II, trasporter, immunity etc https://www.ebi.ac.uk/interpro/entry/pfam/PF10439/	100	64	0	0	1	64	1	64	-32.3	137.9
	LCB_3	Locus 6 genes con bacteriociin Class II, trasporter, immunity etc https://www.ebi.ac.uk/interpro/entry/pfam/PF10439/	100	83	0	0	1	83	1	83	-41.6	168.7
	LCB_3	Locus 6 genes con bacteriociin Class II, trasporter, immunity etc https://www.ebi.ac.uk/interpro/entry/pfam/PF10439/	100	65	0	0	1	65	1	65	-31.4	134.8
	LCB_3	Locus 6 genes con bacteriociin Class II, trasporter, immunity etc https://www.ebi.ac.uk/interpro/entry/pfam/PF10439/	100	434	0	0	1	434	1	434	-247.3	855.1
	LCB_3	Locus 6 genes con bacteriociin Class II, trasporter, immunity etc https://www.ebi.ac.uk/interpro/entry/pfam/PF10439/	100	198	0	0	1	198	1	198	-110.6	399.4
	LCB_3	Locus 6 genes con bacteriociin Class II, trasporter, immunity etc https://www.ebi.ac.uk/interpro/entry/pfam/PF10439/	100	218	0	0	10	227	503	720	-118.8	426.8
	LCB_6	Class III Helveticin-J Lactobacillus helveticus	57.2	332	113	10	3	310	6	332	-99.9	354
LB61	LCB_1	Class III Enterolysin A Lactobacillus acidophilus	59.5	158	60	3	56	212	52	206	-51.1	191.4
	LCB_1	Class III Enterolysin A Lactobacillus acidophilus	70.6	211	58	2	1	207	1	211	-87.3	311.6
	LCB_2	Class III Bacteriocin helveticin J Lactobacillus acidophilusNCFM	88.6	255	29	0	1	255	1	255	-136.7	476.1
	LCB_5	class IIa bacteriocin family , tipica di food LAB contro listeria https://www.ebi.ac.uk/interpro/entry/prosite/PS60030/	-	-	-	-	-	-	-	-	-	-
	LCB_3	Locus 6 genes con bacteriociin Class II, trasporter, immunity etc https://www.ebi.ac.uk/interpro/entry/pfam/PF10439/	85.7	77	10	1	1	76	1	77	-30.3	131.3
	LCB_3	Locus 6 genes con bacteriociin Class II, trasporter, immunity etc https://www.ebi.ac.uk/interpro/entry/pfam/PF10439/	100	65	0	0	1	65	1	65	-31.4	134.8
	LCB_3	Locus 6 genes con bacteriociin Class II, trasporter, immunity etc https://www.ebi.ac.uk/interpro/entry/pfam/PF10439/	100	434	0	0	1	434	1	434	-247.3	855.1
	LCB_3	Locus 6 genes con bacteriociin Class II, trasporter, immunity etc https://www.ebi.ac.uk/interpro/entry/pfam/PF10439/	100	198	0	0	1	198	1	198	-110.6	399.4
	LCB_3	Locus 6 genes con bacteriociin Class II, trasporter, immunity etc https://www.ebi.ac.uk/interpro/entry/pfam/PF10439/	100	227	0	0	1	227	1	227	-124.5	445.7
	LCB_6	Class III Helveticin-J Lactobacillus helveticus	56.9	332	114	10	3	310	6	332	-99.1	351.3
LB62	LCB_4	Class III Helveticin Lactobacillus helveticus	48.7	187	77	5	3	172	6	190	-50.8	165.2
	LCB_1	Class III Enterolysin A Lactobacillus acidophilus	59.5	158	60	3	56	212	52	206	-51.1	191.4
	LCB_1	Class III Enterolysin A Lactobacillus acidophilus	70.6	211	58	2	1	207	1	211	-87.3	311.6
	LCB_2	Class III Bacteriocin helveticin J Lactobacillus acidophilusNCFM	88.6	255	29	0	1	255	1	255	-136.7	476.1
	LCB_5	class IIa bacteriocin family , tipica di food LAB contro listeria https://www.ebi.ac.uk/interpro/entry/prosite/PS60030/	-	-	-	-	-	-	-	-	-	-
	LCB_3	Locus 6 genes con bacteriociin Class II, trasporter, immunity etc https://www.ebi.ac.uk/interpro/entry/pfam/PF10439/	100	64	0	0	1	64	1	64	-32.3	137.9
	LCB_3	Locus 6 genes con bacteriociin Class II, trasporter, immunity etc https://www.ebi.ac.uk/interpro/entry/pfam/PF10439/	100	83	0	0	1	83	1	83	-41.6	168.7
	LCB_3	Locus 6 genes con bacteriociin Class II, trasporter, immunity etc https://www.ebi.ac.uk/interpro/entry/pfam/PF10439/	100	65	0	0	1	65	1	65	-31.4	134.8
	LCB_3	Locus 6 genes con bacteriociin Class II, trasporter, immunity etc https://www.ebi.ac.uk/interpro/entry/pfam/PF10439/	100	434	0	0	1	434	1	434	-247.3	855.1
	LCB_3	Locus 6 genes con bacteriociin Class II, trasporter, immunity etc https://www.ebi.ac.uk/interpro/entry/pfam/PF10439/	100	198	0	0	1	198	1	198	-110.6	399.4
	LCB_3	Locus 6 genes con bacteriociin Class II, trasporter, immunity etc https://www.ebi.ac.uk/interpro/entry/pfam/PF10439/	100	227	0	0	1	227	1	227	-124.5	445.7
	LCB_6	Class III Helveticin-J Lactobacillus helveticus	57.2	332	113	10	3	310	6	332	-99.9	354
LB63	LCB_4	Class III Helveticin Lactobacillus helveticus	48.7	187	77	5	3	172	6	190	-50.8	165.2
	LCB_1	Class III Enterolysin A Lactobacillus acidophilus	59.5	158	60	3	56	212	52	206	-51.1	191.4
	LCB_1	Class III Enterolysin A Lactobacillus acidophilus	70.6	211	58	2	1	207	1	211	-87.3	311.6
	LCB_2	Class III Bacteriocin helveticin J Lactobacillus acidophilusNCFM	88.6	255	29	0	1	255	1	255	-136.7	476.1
	LCB_5	class IIa bacteriocin family , tipica di food LAB contro listeria https://www.ebi.ac.uk/interpro/entry/prosite/PS60030/	-	-	-	-	-	-	-	-	-	-
	LCB_3	Locus 6 genes con bacteriociin Class II, trasporter, immunity etc https://www.ebi.ac.uk/interpro/entry/pfam/PF10439/	100	64	0	0	1	64	1	64	-32.3	137.9
	LCB_3	Locus 6 genes con bacteriociin Class II, trasporter, immunity etc https://www.ebi.ac.uk/interpro/entry/pfam/PF10439/	100	83	0	0	1	83	1	83	-41.6	168.7
	LCB_3	Locus 6 genes con bacteriociin Class II, trasporter, immunity etc https://www.ebi.ac.uk/interpro/entry/pfam/PF10439/	100	65	0	0	1	65	1	65	-31.4	134.8
	LCB_3	Locus 6 genes con bacteriociin Class II, trasporter, immunity etc https://www.ebi.ac.uk/interpro/entry/pfam/PF10439/	100	434	0	0	1	434	1	434	-247.3	855.1
	LCB_3	Locus 6 genes con bacteriociin Class II, trasporter, immunity etc https://www.ebi.ac.uk/interpro/entry/pfam/PF10439/	100	198	0	0	1	198	1	198	-110.6	399.4
	LCB_3	Locus 6 genes con bacteriociin Class II, trasporter, immunity etc https://www.ebi.ac.uk/interpro/entry/pfam/PF10439/	100	218	0	0	10	227	503	720	-118.8	426.8
	LCB_6	Class III Helveticin-J Lactobacillus helveticus	57.2	332	113	10	3	310	6	332	-99.9	354
LB64	LCB_6	Class III Helveticin-J Lactobacillus helveticus	76.9	333	76	1	1	332	1	333	-154.5	535.4
	LCB_2	Class III Bacteriocin helveticin J Lactobacillus acidophilusNCFM	45.6	136	68	3	77	208	69	202	-33	118.6
	LCB_1	Class III Enterolysin A Lactobacillus acidophilus	59.5	158	60	3	56	212	52	206	-51.5	192.6
	LCB_1	Class III Enterolysin A Lactobacillus acidophilus	71.1	211	57	2	1	207	1	211	-88.1	314.3
	LCB_2	Class III Bacteriocin helveticin J Lactobacillus acidophilusNCFM	91	255	23	0	1	255	1	255	-140.1	487.6
LB65	LCB_1	Class III Enterolysin A Lactobacillus acidophilus	60.1	158	59	3	56	212	52	206	-52	194.5
	LCB_1	Class III Enterolysin A Lactobacillus acidophilus	71.1	211	57	2	1	207	1	211	-88.1	314.3
	LCB_2	Class III Bacteriocin helveticin J Lactobacillus acidophilusNCFM	88.2	255	30	0	1	255	1	255	-137.7	479.6
	LCB_6	Class III Helveticin-J Lactobacillus helveticus	76.6	333	77	1	1	332	1	333	-153.6	532.3
LB66	LCB_6	Class III Helveticin-J Lactobacillus helveticus	76.9	333	76	1	1	332	1	333	-154.5	535.4
	LCB_1	Class III Enterolysin A Lactobacillus acidophilus	59.5	158	60	3	56	212	52	206	-51.1	191.4
	LCB_1	Class III Enterolysin A Lactobacillus acidophilus	71.1	211	57	2	1	207	1	211	-88.1	314.3
	LCB_2	Class III Bacteriocin helveticin J Lactobacillus acidophilusNCFM	90.2	255	25	0	1	255	1	255	-139.7	486.1
LB67	LCB_1	Class III Enterolysin A Lactobacillus acidophilus	59.5	158	60	3	56	212	52	206	-51.1	191.4
	LCB_1	Class III Enterolysin A Lactobacillus acidophilus	70.6	211	58	2	1	207	1	211	-87.7	312.8
	LCB_2	Class III Bacteriocin helveticin J Lactobacillus acidophilusNCFM	87.5	255	32	0	1	255	1	255	-136.1	474.2
	LCB_6	Class III Helveticin-J Lactobacillus helveticus	72.6	197	53	1	4	199	137	333	-82.7	296.2
	LCB_2	Class III Bacteriocin helveticin J Lactobacillus acidophilusNCFM	45.6	136	68	3	77	208	69	202	-33	118.6
LB68	LCB_1	Class III Enterolysin A Lactobacillus acidophilus	59.5	158	60	3	56	212	52	206	-51.1	191.4
	LCB_1	Class III Enterolysin A Lactobacillus acidophilus	71.1	211	57	2	1	207	1	211	-88.1	314.3
	LCB_2	Class III Bacteriocin helveticin J Lactobacillus acidophilusNCFM	88.6	255	29	0	1	255	1	255	-137.2	478
	LCB_6	Class III Helveticin-J Lactobacillus helveticus	72.6	197	53	1	4	199	137	333	-82.7	296.2
LB69	LCB_6	Class III Helveticin-J Lactobacillus helveticus	75.4	293	71	1	1	292	41	333	-133.4	465.3
	LCB_1	Class III Enterolysin A Lactobacillus acidophilus	60.1	158	59	3	56	212	52	206	-52	194.5
	LCB_1	Class III Enterolysin A Lactobacillus acidophilus	71.1	211	57	2	1	207	1	211	-88.1	314.3
	LCB_2	Class III Bacteriocin helveticin J Lactobacillus acidophilusNCFM	88.6	255	29	0	1	255	1	255	-137.2	478
LB70	LCB_1	Class III Enterolysin A Lactobacillus acidophilus	60.1	158	59	3	56	212	52	206	-52	194.5
	LCB_1	Class III Enterolysin A Lactobacillus acidophilus	70.4	203	56	2	1	199	9	211	-84.3	301.6
	LCB_2	Class III Bacteriocin helveticin J Lactobacillus acidophilusNCFM	88.6	255	29	0	1	255	1	255	-136.8	476.5
	LCB_3	Locus 6 genes con bacteriociin Class II, trasporter, immunity etc https://www.ebi.ac.uk/interpro/entry/pfam/PF10439/	100	64	0	0	1	64	1	64	-32.3	137.9
	LCB_3	Locus 6 genes con bacteriociin Class II, trasporter, immunity etc https://www.ebi.ac.uk/interpro/entry/pfam/PF10439/	100	83	0	0	1	83	1	83	-41.6	168.7
	LCB_3	Locus 6 genes con bacteriociin Class II, trasporter, immunity etc https://www.ebi.ac.uk/interpro/entry/pfam/PF10439/	100	65	0	0	1	65	1	65	-31.4	134.8
	LCB_3	Locus 6 genes con bacteriociin Class II, trasporter, immunity etc https://www.ebi.ac.uk/interpro/entry/pfam/PF10439/	100	119	0	0	316	434	1	119	-59.6	231.5
	LCB_3	Locus 6 genes con bacteriociin Class II, trasporter, immunity etc https://www.ebi.ac.uk/interpro/entry/pfam/PF10439/	100	198	0	0	1	198	1	198	-110.6	399.4
	LCB_3	Locus 6 genes con bacteriociin Class II, trasporter, immunity etc https://www.ebi.ac.uk/interpro/entry/pfam/PF10439/	99.1	218	2	0	10	227	503	720	-117.7	423.3
	LCB_7	Class II Amylovorin Lactobacillus amylovorus	100	65	0	0	1	65	1	65	-35.4	138.3
	LCB_8	Class II Gassericin T Lactobacillus gasseri	47.5	80	37	1	1	80	1	75	-18.4	81.6
	LCB_6	Class III Helveticin-J Lactobacillus helveticus	72.6	197	53	1	4	199	137	333	-82.7	296.2
PRL2021	LCB_2	Class III Bacteriocin helveticin J Lactobacillus acidophilusNCFM	90.6	255	24	0	1	255	1	255	-139.4	485.3
	LCB_1	Class III Enterolysin A Lactobacillus acidophilus	59.5	158	60	3	56	212	52	206	-51.1	191.4
	LCB_3	Locus 6 genes con bacteriociin Class II, trasporter, immunity etc https://www.ebi.ac.uk/interpro/entry/pfam/PF10439/	100	64	0	0	1	64	1	64	-32.3	137.9
	LCB_3	Locus 6 genes con bacteriociin Class II, trasporter, immunity etc https://www.ebi.ac.uk/interpro/entry/pfam/PF10439/	100	83	0	0	1	83	1	83	-41.6	168.7
	LCB_3	Locus 6 genes con bacteriociin Class II, trasporter, immunity etc https://www.ebi.ac.uk/interpro/entry/pfam/PF10439/	100	65	0	0	1	65	1	65	-31.4	134.8
	LCB_3	Locus 6 genes con bacteriociin Class II, trasporter, immunity etc https://www.ebi.ac.uk/interpro/entry/pfam/PF10439/	100	434	0	0	1	434	1	434	-247.3	855.1
	LCB_3	Locus 6 genes con bacteriociin Class II, trasporter, immunity etc https://www.ebi.ac.uk/interpro/entry/pfam/PF10439/	100	198	0	0	1	198	1	198	-110.6	399.4
	LCB_3	Locus 6 genes con bacteriociin Class II, trasporter, immunity etc https://www.ebi.ac.uk/interpro/entry/pfam/PF10439/	99.5	218	1	0	10	227	503	720	-118.4	425.6
	LCB_6	Class III Helveticin-J Lactobacillus helveticus	54.6	284	103	8	2	262	52	332	-79.9	287.3

## Sheet: Table S3
Table S3. Evaluation of lactic acid production through fermentation process in MRS (a) and in Simulated Vaginal Fluid (SVF) (b). The variation of pH as a function of time is reported
a.
Time (h)	LB56	LB57	LB58	PRL2021	LB61	LB59	LB62	LB63	Lb. jensenii V79H	Lb. jensenii V94G	Lb. gasseri ATCC 9857	Lb. gasseri V105C	Lb.iners LMG 14328
0	5.89645	5.93095	5.66703	5.7668	5.66662	5.86628	5.75008	5.76248	5.76516	5.88797	5.81831	5.72755	5.73119
1	5.73268	5.75101	5.52515	5.70809	5.60594	5.74317	5.67624	5.63488	5.66445	5.77973	5.73011	5.6821	5.64959
2	5.6745	5.64912	5.43512	5.6583	5.53725	5.67178	5.61838	5.55842	5.50323	5.62514	5.68352	5.64026	5.64017
3	5.57261	5.51574	5.2899	5.57904	5.42669	5.56089	5.53329	5.42215	5.13852	5.24549	5.61792	5.58132	5.63212
4	5.40904	5.2872	5.08554	5.44218	5.24976	5.3866	5.39672	5.19885	4.70718	4.75927	5.5156	5.49709	5.62332
5	5.18953	4.96311	4.85444	5.22695	5.00504	5.14987	5.20411	4.91902	4.40771	4.4184	5.3692	5.38193	5.61242
6	4.95217	4.63109	4.63129	4.94947	4.73248	4.87417	4.97452	4.62814	4.25393	4.25521	5.18476	5.23962	5.59985
7	4.73466	4.36832	4.43747	4.67057	4.48394	4.62313	4.73923	4.38612	4.18799	4.2043	4.97865	5.08442	5.58631
8	4.54851	4.18756	4.28159	4.43565	4.29602	4.41868	4.52054	4.20561	4.14238	4.15255	4.77425	4.93032	5.56968
9	4.39263	4.06571	4.16118	4.26137	4.16063	4.26225	4.33737	4.08217	4.09138	4.10422	4.58887	4.78859	5.55072
10	4.26818	3.98091	4.06775	4.13414	4.06166	4.14523	4.19322	3.9943	4.0468	4.06203	4.43562	4.65964	5.52822
11	4.17148	3.91935	3.99594	4.03944	3.98761	4.057	4.07945	3.92962	4.00789	4.02557	4.31539	4.54025	5.50085
12	4.09486	3.8712	3.94008	3.96656	3.92936	3.98874	3.98948	3.87749	3.97527	3.99353	4.22335	4.43379	5.46725
13	4.03474	3.83223	3.89635	3.90805	3.8812	3.93558	3.91764	3.83537	3.94585	3.96462	4.15062	4.34108	5.42671
14	3.98509	3.79926	3.85928	3.8603	3.84037	3.89358	3.85824	3.79793	3.91956	3.93975	4.09112	4.26541	5.37751
15	3.94451	3.77141	3.829	3.81914	3.80632	3.85991	3.80925	3.77172	3.89717	3.91673	4.04225	4.20473	5.31844
16	3.90874	3.75026	3.80454	3.78404	3.77663	3.83261	3.76842	3.75259	3.87606	3.89611	4.00142	4.15733	5.25026
17	3.87842	3.73836	3.78531	3.75297	3.75409	3.8101	3.73382	3.74119	3.85662	3.87711	3.96575	4.11899	5.17055
18	3.85147	3.74196	3.77208	3.72534	3.74284	3.79125	3.70376	3.73719	3.83985	3.86017	3.93468	4.08496	5.08255
19	3.82818	3.74687	3.76713	3.70216	3.73829	3.7752	3.68083	3.73684	3.82411	3.84466	3.90832	4.05101	4.99042
20	3.80656	3.75199	3.76314	3.68938	3.73455	3.76215	3.67387	3.73698	3.80974	3.83068	3.88373	4.02294	4.89493
21	3.78752	3.756	3.76656	3.68765	3.73144	3.75178	3.67404	3.73778	3.79745	3.81715	3.86399	4.0023	4.80296
22	3.77014	3.76002	3.77212	3.68785	3.72886	3.74309	3.67457	3.73876	3.78531	3.8054	3.84483	3.98536	4.7149
23	3.75365	3.76109	3.77556	3.68693	3.72886	3.73659	3.67576	3.73923	3.77442	3.79415	3.82812	3.96958	4.63344
24	3.73903	3.76165	3.77619	3.68556	3.72942	3.73418	3.67634	3.74018	3.76627	3.78378	3.81262	3.95493	4.5592
25	-	-	-	-	-	-	-	-	-	-	-	-	4.55
26	-	-	-	-	-	-	-	-	-	-	-	-	4.52152
27	-	-	-	-	-	-	-	-	-	-	-	-	4.45848
28	-	-	-	-	-	-	-	-	-	-	-	-	4.40055
29	-	-	-	-	-	-	-	-	-	-	-	-	4.34647
30	-	-	-	-	-	-	-	-	-	-	-	-	4.29574
31	-	-	-	-	-	-	-	-	-	-	-	-	4.24786
32	-	-	-	-	-	-	-	-	-	-	-	-	4.20238
33	-	-	-	-	-	-	-	-	-	-	-	-	4.15898
34	-	-	-	-	-	-	-	-	-	-	-	-	4.1166
35	-	-	-	-	-	-	-	-	-	-	-	-	4.07653
36	-	-	-	-	-	-	-	-	-	-	-	-	4.03773
37	-	-	-	-	-	-	-	-	-	-	-	-	3.99988
38	-	-	-	-	-	-	-	-	-	-	-	-	3.96336
39	-	-	-	-	-	-	-	-	-	-	-	-	3.92801
40	-	-	-	-	-	-	-	-	-	-	-	-	3.83821
41	-	-	-	-	-	-	-	-	-	-	-	-	3.78611
42	-	-	-	-	-	-	-	-	-	-	-	-	3.734
43	-	-	-	-	-	-	-	-	-	-	-	-	3.6819
44	-	-	-	-	-	-	-	-	-	-	-	-	3.62979
45	-	-	-	-	-	-	-	-	-	-	-	-	3.57769
46	-	-	-	-	-	-	-	-	-	-	-	-	3.52558
47	-	-	-	-	-	-	-	-	-	-	-	-	3.47348
48	-	-	-	-	-	-	-	-	-	-	-	-	3.42137
b.
Time (h)	Lb. jesenii V94G	LB57	LB55
0	4.49845	4.49909	4.49527
1	4.47299	4.47027	4.46855
2	4.47372	4.46275	4.45624
3	4.47504	4.45254	4.43862
4	4.47292	4.43694	4.41385
5	4.46819	4.41549	4.38077
6	4.46039	4.38521	4.33935
7	4.44764	4.34633	4.29218
8	4.42953	4.30143	4.24357
9	4.40641	4.25056	4.19771
10	4.37951	4.20083	4.15787
11	4.34994	4.15708	4.12464
12	4.32206	4.12148	4.09563
13	4.29807	4.0941	4.06912
14	4.27756	4.07126	4.04401
15	4.26226	4.05227	4.02065
16	4.24916	4.03486	3.99869
17	4.23894	4.01925	3.97799
18	4.22985	4.00567	3.95901
19	4.22229	3.99249	3.9413
20	4.21555	3.98017	3.92475
21	4.21056	3.96936	3.90881
22	4.2042	3.95913	3.89444
23	4.19577	3.94785	3.88081
24	4.18815	3.93853	3.86704

## Sheet: Table S4
Table S4. Production of D- and L-lactic acid isomers in cultures of lactobacilli
		Concentration (mM)/108 cells
Species	Strain	D-lactic acid	L-lactic acid
Lb. crispatus	PRL2021	8.39939	<0.0024*
Lb. crispatus	LB56	8.819	<0.0024*
Lb. crispatus	LB57	8.76566	<0.0024*
Lb. crispatus	LB58	8.04023	<0.0024*
Lb. crispatus	LB59	8.57719	<0.0024*
Lb. crispatus	LB61	7.19033	<0.0024*
Lb. crispatus	LB62	8.12557	<0.0024*
Lb. crispatus	LB63	8.45984	<0.0024*
Lb. gasseri	ATCC9857	7.91932	<0.0024*
Lb. gasseri	V105C	7.87665	<0.0024*
Lb. jensenii	V79H	8.57363	<0.0024*
Lb. jensenii	V94G	8.45628	<0.0024*
Lb. iners	LMG14328	0.0604528	5.00404
*detection limit of the D/L-lactic acid (D/L-lactate) (Rapid) assay kit (Megazyme, Bray, Ireland)

## Sheet: Table S5
Table S5. Growth performances (OD600nm) of different Lactobacillus strains on different concentrations of glycogen
	Glycogen 2%	Glycogen 1.5%	Glycogen 1%	Glycogen 0.75%	Glycogen 0.5%	Glycogen 0.25%	Glycogen 0.1%	Glycogen 0.08%
Lb. crispatus PRL2021	0.893333	0.989889	0.991556	1.03122	0.938667	1.02717	0.489111	0.396333
Lb. crispatus LB57	0.670222	1.02044	0.875571	0.796286	0.627833	0.6525	0.538429	0.520333
Lb. jensenii V94G	0.3315	0.358	0.352571	0.342444	0.335667	0.286222	0.230778	0.199
Lb. gasseri V105C	0.2085	0.224556	0.190625	0.174667	0.165667	0.159889	0.158333	0.145444
Lb. iners LMG 14328	0.523	0.48125	0.579	0.513833	0.432444	0.296556	0.190222	0.170625

## Sheet: Table S6
Table S6. Glycogen concentration ( µg/µl) in mono- and co-culture experiments
	Glycogen concentration µg/µl
Samples	6h	10h	30h
Lb. crispatus PRL2021	2.57877	2.472	1.37141
Lb. crispatus LB57	2.75873	2.41559	2.3659
Lb. jensenii V94G	2.53552	2.48207	2.20676
Lb. gasseri V105C	2.3706	1.8099	1.06252
Lb. iners LMG 14328	0.900013	0.0297475	0.00691647
G. vaginalis LMG 07832	1.73472	1.50571	0.00355896
Lb. crispatus PRL2021+Lb. jensenii V94G	2.72851	1.40498	0.566949
Lb. crispatus PRL2021+Lb. gasseri V105C	3.44165	1.10079	0.718708
Lb. crispatus PRL2021+Lb. iners LMG 14328	3.8291	3.14001	0.763699
Lb. crispatus PRL2021+G. vaginalis LMG 07832	3.10522	2.73523	<0.0004*
Lb. crispatus LB57+Lb. jensenii V94G	3.8009	3.33018	<0.0004*
Lb. crispatus LB57+Lb. gasseri V105C	3.99295	1.77565	<0.0004*
Lb. crispatus LB57+Lb. iners LMG 14328	0.446078	0.0868251	-0.00181305
Lb. crispatus LB57+G. vaginalis LMG 07832	2.22086	0.10697	<0.0004*
All microorganisms	0.959777	0.127115	<0.0004*
*detection limit of the Glycogen Assay Kit (BioVision, Milpitas, CA)

## Sheet: Table S7
Table S7. Pan-genome data of the 15 Lb. crispatus strains isolated.
	LB56	LB57	LB58	LB59	LB61	LB62	LB63	LB64	LB65	LB66	LB67	LB68	LB69	LB70	PRL2021
Core	1037
Unique	78	94	164	37	66	33	44	88	130	142	80	112	101	101	29
Dispensable	525	596	507	545	466	545	504	351	358	330	325	315	330	362	460
Total genes	1640	1727	1708	1619	1569	1615	1585	1476	1525	1509	1442	1464	1468	1500	1526

## Sheet: Table S8
Table S8. Genes involved in the bioamine degradation.
	qseqid	sseqid	pident	length	mismatch	gapopen	qstart	qend	sstart	send	evalue	stitle
LB56	HYQ48_0855	WP_115372686.1	22.542	417	271	14	12	396	22	418	1.8e-14	WP_115372686.1 arginine decarboxylase [Adhaeribacter pallidiroseus]
LB56	HYQ48_1054	WP_149614450.1	34.665	626	378	13	74	683	133	743	3.19e-113	WP_149614450.1 lysine decarboxylase [Pseudoalteromonas fuliginea]
LB57	HYQ49_0929	WP_115372686.1	22.542	417	271	14	12	396	22	418	1.13e-14	WP_115372686.1 arginine decarboxylase [Adhaeribacter pallidiroseus]
LB57	HYQ49_1179	WP_149614450.1	34.505	626	379	13	74	683	133	743	4.34e-113	WP_149614450.1 lysine decarboxylase [Pseudoalteromonas fuliginea]
LB58	HYQ50_0917	WP_115372686.1	22.276	413	273	13	12	392	22	418	3.26e-14	WP_115372686.1 arginine decarboxylase [Adhaeribacter pallidiroseus]
LB58	HYQ50_1095	WP_149614450.1	34.505	626	379	13	74	683	133	743	4.34e-113	WP_149614450.1 lysine decarboxylase [Pseudoalteromonas fuliginea]
LB59	HYQ51_0870	WP_115372686.1	22.542	417	271	14	12	396	22	418	1.13e-14	WP_115372686.1 arginine decarboxylase [Adhaeribacter pallidiroseus]
LB59	HYQ51_1060	WP_149614450.1	34.345	626	375	14	74	678	133	743	4.93e-109	WP_149614450.1 lysine decarboxylase [Pseudoalteromonas fuliginea]
LB61	HYQ52_0847	WP_115372686.1	22.542	417	271	14	12	396	22	418	1.13e-14	WP_115372686.1 arginine decarboxylase [Adhaeribacter pallidiroseus]
LB61	HYQ52_1062	WP_149614450.1	34.505	626	379	13	74	683	133	743	4.34e-113	WP_149614450.1 lysine decarboxylase [Pseudoalteromonas fuliginea]
LB61	HYQ52_1471	WP_165725750.1	35.101	641	379	12	63	686	120	740	2.55e-118	WP_165725750.1 lysine decarboxylase [Pseudoalteromonas sp. SA25]
LB62	HYQ53_0897	WP_115372686.1	22.542	417	271	14	12	396	22	418	1.13e-14	WP_115372686.1 arginine decarboxylase [Adhaeribacter pallidiroseus]
LB62	HYQ53_1092	WP_149614450.1	34.505	626	379	13	74	683	133	743	4.34e-113	WP_149614450.1 lysine decarboxylase [Pseudoalteromonas fuliginea]
LB63	HYQ54_0877	WP_115372686.1	22.542	417	271	14	12	396	22	418	1.13e-14	WP_115372686.1 arginine decarboxylase [Adhaeribacter pallidiroseus]
LB63	HYQ54_1111	WP_149614450.1	34.505	626	379	13	74	683	133	743	4.34e-113	WP_149614450.1 lysine decarboxylase [Pseudoalteromonas fuliginea]
LB64	HYQ55_0875	WP_115372686.1	22.542	417	271	14	12	396	22	418	1.08e-14	WP_115372686.1 arginine decarboxylase [Adhaeribacter pallidiroseus]
LB64	HYQ55_1068	WP_149614450.1	34.665	626	378	13	74	683	133	743	2.25e-113	WP_149614450.1 lysine decarboxylase [Pseudoalteromonas fuliginea]
LB65	HYQ56_0824	WP_115372686.1	22.542	417	271	14	12	396	22	418	1.33e-14	WP_115372686.1 arginine decarboxylase [Adhaeribacter pallidiroseus]
LB65	HYQ56_1027	WP_149614450.1	34.824	626	377	13	74	683	133	743	4.65e-114	WP_149614450.1 lysine decarboxylase [Pseudoalteromonas fuliginea]
LB65	HYQ56_1425	WP_165725750.1	35.101	641	379	12	63	686	120	740	3.12e-118	WP_165725750.1 lysine decarboxylase [Pseudoalteromonas sp. SA25]
LB66	HYQ57_0934	WP_115372686.1	22.302	417	272	14	12	396	22	418	8.39e-14	WP_115372686.1 arginine decarboxylase [Adhaeribacter pallidiroseus]
LB66	HYQ57_1133	WP_149614450.1	34.505	626	379	13	74	683	133	743	2.03e-112	WP_149614450.1 lysine decarboxylase [Pseudoalteromonas fuliginea]
LB66	HYQ57_1464	WP_165725750.1	35.257	641	378	12	63	686	120	740	7.23e-119	WP_165725750.1 lysine decarboxylase [Pseudoalteromonas sp. SA25]
LB67	HYQ58_0746	WP_115372686.1	22.542	417	271	14	12	396	22	418	2.1e-14	WP_115372686.1 arginine decarboxylase [Adhaeribacter pallidiroseus]
LB67	HYQ58_0934	WP_149614450.1	34.505	626	379	13	74	683	133	743	7.68e-113	WP_149614450.1 lysine decarboxylase [Pseudoalteromonas fuliginea]
LB67	HYQ58_1283	WP_165725750.1	35.101	641	379	12	63	686	120	740	2e-118	WP_165725750.1 lysine decarboxylase [Pseudoalteromonas sp. SA25]
LB68	HYQ59_0759	WP_115372686.1	22.542	417	271	14	12	396	22	418	8.04e-15	WP_115372686.1 arginine decarboxylase [Adhaeribacter pallidiroseus]
LB68	HYQ59_0803	WP_165725750.1	35.257	641	378	12	63	686	120	740	8.04e-119	WP_165725750.1 lysine decarboxylase [Pseudoalteromonas sp. SA25]
LB68	HYQ59_0962	WP_149614450.1	34.505	626	379	13	74	683	133	743	1.05e-112	WP_149614450.1 lysine decarboxylase [Pseudoalteromonas fuliginea]
LB69	HYQ60_0896	WP_115372686.1	22.542	417	271	14	12	396	22	418	4.61e-14	WP_115372686.1 arginine decarboxylase [Adhaeribacter pallidiroseus]
LB69	HYQ60_1093	WP_149614450.1	34.505	626	379	13	74	683	133	743	2.45e-113	WP_149614450.1 lysine decarboxylase [Pseudoalteromonas fuliginea]
LB69	HYQ60_1956	WP_165725750.1	35.101	641	379	12	63	686	120	740	2e-118	WP_165725750.1 lysine decarboxylase [Pseudoalteromonas sp. SA25]
LB70	HYQ61_0818	WP_115372686.1	22.542	417	271	14	12	396	22	418	2.1e-14	WP_115372686.1 arginine decarboxylase [Adhaeribacter pallidiroseus]
LB70	HYQ61_1008	WP_149614450.1	34.505	626	379	13	74	683	133	743	1.02e-112	WP_149614450.1 lysine decarboxylase [Pseudoalteromonas fuliginea]
PRL2021	PRL2021_1266	WP_149614450.1	34.665	626	378	13	74	683	133	743	3.19e-113	WP_149614450.1 lysine decarboxylase [Pseudoalteromonas fuliginea]
PRL2021	PRL2021_1500	WP_115372686.1	22.542	417	271	14	12	396	22	418	1.8e-14	WP_115372686.1 arginine decarboxylase [Adhaeribacter pallidiroseus]
